# Supplementary material for: Assessing the Impact of Serum Ferritin on Life Skills in Children with ADHD
Source: Children (Basel). 2025 Jul 24;12(8):972. doi: 10.3390/children12080972 (PMC12384314; doi:10.3390/children12080972)
Supplement: Supplementary file 1 [file children-12-00972-s001.zip]

Archive with 1 entries (1 files):
- children-3703103-supplementary.pdf
